# Supplementary material for: Model-Informed Precision Dosing Software Tools for Dosage Regimen Individualization: A Scoping Review
Source: Pharmaceutics. 2023 Jul 1;15(7):1859. doi: 10.3390/pharmaceutics15071859 (PMC10386689; doi:10.3390/pharmaceutics15071859)
Supplement: Supplementary file 1 [file pharmaceutics-15-01859-s001.zip]

Archive with 1 entries (1 files):
- pharmaceutics-2437986-supplementary.pdf
